# Supplementary material for: Lead Exposure Causes Spinal Curvature during Embryonic Development in Zebrafish
Source: Int J Mol Sci. 2022 Aug 24;23(17):9571. doi: 10.3390/ijms23179571 (PMC9455242; doi:10.3390/ijms23179571)
Supplement: Supplementary file 1 [file ijms-23-09571-s001.zip]

Archive with 1 entries (1 files):
- ijms-1876469-supplementary.pdf
